# Supplementary material for: BPabZIP, a new bZIP protein motif that promotes binding near, and displacement of, nucleosomes
Source: bioRxiv. 2026 May 22:2026.05.20.725981. Preprint. [Version 1] doi: 10.64898/2026.05.20.725981 (PMC13228511; doi:10.64898/2026.05.20.725981)
Supplement: Supplement 2 [file media-2.zip]

Archive with 7 entries (6 files):
- supplement/
- supplement/SupplementaryDataFile_2_9mer_occurrences_in_peaks.xlsx
- __MACOSX/supplement/._SupplementaryDataFile_2_9mer_occurrences_in_peaks.xlsx
- supplement/SupplementaryDataFile_1_QC_metrics_and_peak_counts.xlsx
- __MACOSX/supplement/._SupplementaryDataFile_1_QC_metrics_and_peak_counts.xlsx
- supplement/SupplementaryDataFile3_AF3sequences.xlsx
- __MACOSX/supplement/._SupplementaryDataFile3_AF3sequences.xlsx
